# Supplementary material for: Honey bee sHSP are responsive to diverse proteostatic stresses and potentially promising biomarkers of honey bee stress
Source: Sci Rep. 2021 Nov 11;11:22087. doi: 10.1038/s41598-021-01547-1 (PMC8586346; doi:10.1038/s41598-021-01547-1)
Supplement: Supplementary file 1 — Supplementary Tables. [file 41598_2021_1547_MOESM1_ESM.xlsx]

## Sheet: Table 1
Supplemental Table 1. Primer Sequences Developed for Use in this Study
qPCR
Name	A. mellifera Gene ID	5' primer	3' primer	Reference
Heat shock protein beta-1	408875	TTCGCGATAGCAGTGCTTCTT	GGGGGCTGAGAGAACTGTTT	this study
Lethal(2)essential for life-like (l(2)efl) 724488	724488	TGGGGTGAACTTCTGCGAAA	TTTACCCGTCTGCTCGATGG	this study
Lethal(2)essential for life-like (l(2)efl) 724405	724405	CCATGGGGTGAATTGTTGCG	CCACACGGAACTGGCTTTTG	this study
Lethal(2)essential for life-like (l(2)efl) 724367	724367	GTGGTAGAGGCGAAACACGA	CCCCGTGAACTCGACTTTGA	this study
Lethal(2)essential for life-like (l(2)efl) 724274	724274	GTGGTGACAGAGGCAGTTCA	GACGTGAAATCCAACCGTGC	this study
Lethal(2)essential for life-like (l(2)efl) 410857	410857	GAACGTCCAGTGTCCCGATT	ATCCGTGCTCGTCTTGTCTC	this study
Lethal(2)essential for life-like (l(2)efl) 724449	724449	CCACATAAACGCGGCAGAAG	AATAGATGCACCGCGACCAT	this study
Lethal(2)essential for life-like (l(2)efl) 412197	412197	CGAAAAGCGCGCCATATCAA	TGAAGGATGGCATTGGTGGT	this study
Lethal(2)essential for life-like (l(2)efl) 410087a	410087	TTTCCCATTGGTGGGAAGCA	AACCGTGATCATCTGCCTTGT	this study
Lethal(2)essential for life-like (l(2)efl) 410087b	410087	CCCTTTGACCAGCTTCTTGGA	CAGCGACGAGGTCTTAGCAT	this study
LAMP
Name	A. mellifera Gene ID	primer	Reference
Set 1 F3	724367	TGGATCGTCCACATCGTAT	this study
Set 1 B3	724367	TTGTCCGCTGTAATGGTC	this study
Set 1 FIP	724367	GAATCGATCGAACTGGGAAAGATTACTGGGATCAAAATTTTGGCA	this study
Set 1 BIP	724367	TATTCGCCGTTAAACAACAGAGCGTCACGTCGCAAAAACTC	this study
Set 2 F3	724367	ATATCGATCGAGGATCTTGAA	this study
Set 2 B3	724367	CTGTTGTTTAACGGCGAAT	this study
Set 2 FIP	724367	GATCCAAATCTGCCCACCAGGACTGAACACACATGATGTCAT	this study
Set 2 BIP	724367	GTCCACATCGTATCTGGGATCAATCTCGAATCGATCGAACTG	this study
Set 2 LF	724367	CAGAAAATAACAGCGGCAACA	this study
Set 2 LB	724367	AATTTTGGCATGGGCCTGT	this study

## Sheet: Table 2
Supplemental Table 2. Details of statistical tests for gene expression analysis
Gene name	tunicamycin	halofuginone	cycloheximide	qPCR thermal stress	NaArsenite	paraquat
410087b	Welch's t-test, p=0.2495, t=1.218, df=10.72	Welch's t-test, p=0.0019, t=3.855, df=13.36	Welch's t-test, p=0.1373, t=1.578, df=13.74	Welch's t-test, p<0.0001, t=11.47, df=9.975	Welch's t-test, p=0.0026, t=3.811, df=11.67	Mann Whitney test, p=0.3823, Sum of ranks in column A,B - 59, 77, Mann-Whitney U = 23
724274	Welch's t-test, p=0.0011, t=4.574, df=9.869	Mann Whitney test, p=0.0006, Sum of ranks in column A,B - 38, 98, Mann-Whitney U = 2	Mann Whitney test, p=0.0002, Sum of ranks in column A,B - 36, 100, Mann-Whitney U = 0	Welch's t-test, p<0.0001, t=13.15, df=9.749	Mann Whitney test, p=0.0003, Sum of ranks in column A,B - 37, 99, Mann-Whitney U =1	Welch's t-test, p<0.0001, t=5.807, df=11.68
410087a	Welch's t-test, p=0.0002, t=6.395, df=7.856	Mann Whitney test, p=0.0002, Sum of ranks in column A,B - 36, 100, Mann-Whitney U = 0	Welch's t-test, p<0.0001, t=10.66, df=12.53	Welch's t-test, p<0.0001, t=8.995, df=7.202	Mann Whitney test, p=0.0002, Sum of ranks in column A,B - 36, 100, Mann-Whitney U = 0	Welch's t-test, p=0.0476, t=2.283, df=9.235
724367	Welch's t-test, p=0.0006, t=5.285, df=8.561	Welch's t-test, p<0.0001, t=7.508, df=13.88	Welch's t-test, p<0.0001, t=13.77, df=12.12	Welch's t-test, p<0.0001, t=24.87, df=5.897	Mann Whitney test, p=0.0002, Sum of ranks in column A,B - 36, 100, Mann-Whitney U = 0	Mann Whitney test, p=0.0002, Sum of ranks in column A,B - 36 , 100, Mann-Whitney U = 0
724405	Welch's t-test, p=0.0525, t=2.140, df=12.65	Welch's t-test, p=0.0003, t=4.758, df=13.89	Welch's t-test, p=0.001, t=5.390, df=7.007	Welch's t-test, p=0.0005, t=5.093, df=9.986	Welch's t-test, p=0.0002, t=5.711, df=10.03	Welch's t-test, p=0.0031, t=3.863, df=10.03
724449	Welch's t-test, p=0.2465, t=1.211, df=13.60	Welch's t-test, p=0.0002, t=5.115, df=12.79	Welch's t-test, p<0.0001, t=6.998, df=11.20	Welch's t-test, p=0.0008, t=5.455, df=7.376	Mann Whitney test, p=0.0002, Sum of ranks in column A,B - 36, 100, Mann-Whitney U = 0	Welch's t-test, p=0.0040, t=3.804, df=9.182
724488	Welch's t-test, p=0.7071, t=0.3875, df=9.370	Welch's t-test, p=0.0738, t=1.950, df=12.60	Welch's t-test, p=0.0006, t=5.051, df=9.331	Welch's t-test, p<0.0001, t=14.21, df=9.989	Welch's t-test, p=0.0095, t=3.021, df=13.51	Welch's t-test, p=0.1112, "t=1.744, df=10.18

## Sheet: Table 3
Supplemental Table 3. Differential expression of genes encoding small heat shock proteins after various stresses
Name	A. mellifera Gene ID	A. mellifera Protein ID	gene cluster	Heat Shock Response (fold induction log2)	Amino Acid Response( fold induction log2)	Unfolded Protein Response (fold induction log2)
Heat shock protein beta-1	408875	XP_392405.3	N	0.261389	-0.360928	0.387294
Lethal(2)essential for life-like (l(2)efl) 724488	724488	XP_001120194.1	Y	6.99143	0.387246	0.609444
Lethal(2)essential for life-like (l(2)efl) 724405	724405	XP_003249689.1	Y	3.40242	1.24742	0.355386
Lethal(2)essential for life-like (l(2)efl) 724367	724367	XP_001120006.2	Y	10.0313	5.18587	4.81823
Lethal(2)essential for life-like (l(2)efl) 724274	724274	XP_001119884.1	Y	7.15935	0.926682	1.19092
Lethal(2)essential for life-like (l(2)efl) 410857	410857	XP_006568238.1	N	3.17878	0.113761	0.435328
Lethal(2)essential for life-like (l(2)efl) 724449	724449	XP_001120137.1	Y	4.53437	1.22655	1.16402
Lethal(2)essential for life-like (l(2)efl) 412197	412197	XP_395659.1	N	7.99915	-0.612173	-0.310095
Lethal(2)essential for life-like (l(2)efl) 410087a	410087	XP_393575.5	Y	8.63205	4.30726	5.29422
Lethal(2)essential for life-like (l(2)efl) 410087b	410087	XP_393575.5	Y	8.63205	4.30726	5.29422
bolded numbers are statistically siginificant

## Sheet: Table 4
Supplemental Table 4. All genes encoding IbpA domain containing proteins in the honey bee genome.
Name	A. mellifera Gene ID	A. mellifera Protein ID	predicted AA, calculated MW	Domain	Gene of H. sapiens closest homolog	Gene of D. melanogaster closest homolog	Signal Sequence (SignalP 4.1)	M, S (TargetP 1.1)	Prosite (KDEL), other	localization
Heat shock protein beta-1	408875	XP_392405.3	227, 25434	IbpA, HSP20 family	alpha-crystallin B chain		N	N	N, sHSP	C
Lethal(2)essential for life-like (l(2)efl) 724488	724488	XP_001120194.1	196, 22871	IbpA, HSP20 family	HSPB1	l(2)efl	N	N	N, sHSP	C
Lethal(2)essential for life-like (l(2)efl) 724405	724405	XP_003249689.1	193, 22331	IbpA, HSP20 family	HSPB5 (CRYAB)	l(2)efl	N	N	N, sHSP	C
Lethal(2)essential for life-like (l(2)efl) 724367	724367	XP_001120006.2	210, 24212	IbpA, HSP20 family	HSPB5 (CRYAB)	l(2)efl	N	N	N, sHSP	C
Lethal(2)essential for life-like (l(2)efl) 724274	724274	XP_001119884.1	194, 22429	IbpA, HSP20 family	HSPB5 (CRYAB)	l(2)efl	N	N	N, sHSP	C
Lethal(2)essential for life-like (l(2)efl) 410857	410857	XP_006568238.1	191, 21845	IbpA, HSP20 family	HSPB5	l(2)efl	N	N	N, sHSP	C
Lethal(2)essential for life-like (l(2)efl) 724449	724449	XP_001120137.1	237, 27567	IbpA, HSP20 family	HSPB1	l(2)efl	N	N	N, sHSP	C
Lethal(2)essential for life-like (l(2)efl) 412197	412197	XP_395659.1	174, 20315	IbpA, HSP20 family	HSPB5 (CRYAB)	l(2)efl	N	N	N, sHSP	C
Lethal(2)essential for life-like (l(2)efl) 410087a	410087	XP_393575.5	185, 21783	IbpA, HSP20 family	HSPB5 (CRYAB)	l(2)efl	N	M	N, sHSP	M
Lethal(2)essential for life-like (l(2)efl) 410087b	410087	XP_393575.5	210, 24240	IbpA, HSP20 family	HSPB5 (CRYAB)	l(2)efl	N	N	N, sHSP	C
C = Cytoplasm
ER = Endoplasmic Reticulum
M = mitochondria
S = secretory
Y = found
N = none found

## Sheet: Table 5
Supplemental Table 5. l(2)efl proteins in insects from other orders
Species	Order	number
Drosophila melanogaster	Diptera	1
Apis mellifera	Hymenoptera	9
Blattella germanica	Blattodea	5
Pediculus humanus corporis	Phthiraptera	3
Bemisia tabaci	Hemiptera	6
Bombyx mori	Lepidoptera	8
Frankliniella occidentalis	Thysanoptera	6
Tribolium castaneum	Coleoptera	9
Zootermopsis nevadensis	Isoptera	4
Folsomia candida	Collembola	12
Timema poppensis	Phasmatodea	2

## Sheet: Table 6
Supplemental Table 6. Select Apoidae l(2)efl protein and gene IDs
Protein ID	Species	Gene ID	group
XP_016904591.1	Apis cerana	LOC107992961	1
XP_016906238.1	Apis cerana	LOC107994022	4
XP_016909362.1	Apis cerana	LOC107996022	8
XP_016909363.1	Apis cerana	LOC107996023	5
XP_016909369.1	Apis cerana	LOC107996025	3
XP_016909370.1	Apis cerana	LOC107996026	9
XP_016909371.1	Apis cerana	LOC107996027	6
XP_016909372.1	Apis cerana	LOC107996028	7
XP_016921546.1	Apis cerana	LOC108003645	2
XP_001119884.1	Apis mellifera	LOC724274	9
XP_001120006.2	Apis mellifera	LOC724367	8
XP_001120137.1	Apis mellifera	LOC724449	3
XP_001120194.1	Apis mellifera	LOC724488	6
XP_003249689.1	Apis mellifera	LOC724405	7
XP_006568238.2	Apis mellifera	LOC410857	1
XP_026294937.1A	Apis mellifera	LOC410087a	5
XP_026294937.1B	Apis mellifera	LOC410087b	4
XP_395659.1	Apis mellifera	LOC412197	2
XP_033179086.1	Bombus impatiens	LOC100742443	6
XP_003492017.1	Bombus impatiens	LOC100746747	2
XP_003492810.1	Bombus impatiens	LOC100741595	5
XP_003492811.1	Bombus impatiens	LOC100741712	9
XP_024226364.1	Bombus impatiens	LOC100741477	7
XP_033174564.1	Bombus impatiens	LOC105682143	1
XP_033179084.1	Bombus impatiens	LOC117152215	4
XP_033179087.1	Bombus impatiens	LOC100742565	pseudogene
XP_017883750.1	Ceratina calcarata	LOC108627167	4
XP_017884165.1	Ceratina calcarata	LOC108627431	7
XP_017884166.1	Ceratina calcarata	LOC108627432	9
XP_017884167.1	Ceratina calcarata	LOC108627433	5
XP_017888172.1	Ceratina calcarata	LOC108629808	2
XP_015431815.1	Dufourea novaeangliae	LOC107188085	8
XP_015431817.1	Dufourea novaeangliae	LOC107188086	3
XP_015431820.1	Dufourea novaeangliae	LOC107188089	6
XP_015431874.1	Dufourea novaeangliae	LOC107188137	9
XP_015431875.1	Dufourea novaeangliae	LOC107188138	5
XP_015431876.1	Dufourea novaeangliae	LOC107188139	4
XP_015432477.1	Dufourea novaeangliae	LOC107188658	1
XP_015435302.1	Dufourea novaeangliae	LOC107190921	2
XP_017754175.1	Eufriesea mexicana	LOC108546545	2
XP_017759727.1	Eufriesea mexicana	LOC108550497	1
XP_017762224.1	Eufriesea mexicana	LOC108552273	9
XP_017762225.1	Eufriesea mexicana	LOC108552274	8
XP_017762226.1	Eufriesea mexicana	LOC108552275	5
XP_017762229.1	Eufriesea mexicana	LOC108552277	6
XP_017762231.1	Eufriesea mexicana	LOC108552278	3
XP_017762232.1	Eufriesea mexicana	LOC108552279	7
KAF3424611.1	Frieseomelitta varia	E2986_11700	1
KAF3429016.1	Frieseomelitta varia	E2986_10393	6
KAF3429017.1A	Frieseomelitta varia	E2986_12596a	5
KAF3429017.1B	Frieseomelitta varia	E2986_12596b	4
KAF3429018.1	Frieseomelitta varia	E2986_10398	9
KAF3429149.1	Frieseomelitta varia	E2986_05180	2
XP_017794445.1	Habropoda laboriosa	LOC108576012	8
XP_017794504.1	Habropoda laboriosa	LOC108576091	6
XP_017794526.1	Habropoda laboriosa	LOC108576109	4
XP_017794533.1	Habropoda laboriosa	LOC108576114	9
XP_017794555.1	Habropoda laboriosa	LOC108576131	5
XP_017794580.1	Habropoda laboriosa	LOC108576147	3
XP_017795960.1	Habropoda laboriosa	LOC108577330	1
XP_017799063.1	Habropoda laboriosa	LOC108579939	2
XP_003701665.1	Megachile rotundata	LOC100876534	8
XP_003701666.1	Megachile rotundata	LOC100876645	7
XP_003701702.1	Megachile rotundata	LOC100880899	4
XP_003701703.1	Megachile rotundata	LOC100881013	9
XP_003701704.1	Megachile rotundata	LOC100881126	5
XP_003701705.1	Megachile rotundata	LOC100881236	3
XP_003701707.1	Megachile rotundata	LOC100881460	6
XP_003707923.1	Megachile rotundata	LOC100880247	2
XP_012135095.1	Megachile rotundata	LOC100883911	1
XP_033323498.1	Megalopta genalis	LOC117218881	6
XP_033339724.1	Megalopta genalis	LOC117228133	4
XP_033339725.1	Megalopta genalis	LOC117228134	9
XP_033341556.1	Megalopta genalis	LOC117229276	2
KOX73689.1	Melipona quadrifasciata	WN51_13767	1
KOX74086.1	Melipona quadrifasciata	WN51_14166	4
KOX74087.1	Melipona quadrifasciata	WN51_14167	9
KOX74088.1	Melipona quadrifasciata	WN51_14168	5
KOX74089.1	Melipona quadrifasciata	WN51_14169	8
KOX74090.1	Melipona quadrifasciata	WN51_14170	7
KOX74091.1	Melipona quadrifasciata	WN51_14171	3
KOX74092.1	Melipona quadrifasciata	WN51_14172	6
KOX74199.1	Melipona quadrifasciata	WN51_13550	2
XP_031836020.1	Nomia melanderi	LOC116428490	4
XP_031836306.1	Nomia melanderi	LOC116428612	8
XP_031836307.1	Nomia melanderi	LOC116428613	3
XP_031836308.1	Nomia melanderi	LOC116428614	6
XP_031836310.1	Nomia melanderi	LOC116428615	9
XP_031836311.1	Nomia melanderi	LOC116428616	5
XP_031839418.1	Nomia melanderi	LOC116429973	2
XP_031848861.1	Nomia melanderi	LOC116434324	1
XP_034170830.1	Osmia lignaria	LOC117600019	4
XP_034171925.1	Osmia lignaria	LOC117600492	1
XP_034173365.1	Osmia lignaria	LOC117601111	2
XP_034196468.1	Osmia lignaria	LOC117611996	3
XP_034196469.1	Osmia lignaria	LOC117611997	8
XP_034196470.1	Osmia lignaria	LOC117611998	7
XP_034196474.1	Osmia lignaria	LOC117611999	5
XP_034196475.1	Osmia lignaria	LOC117612000	9
XP_034196526.1	Osmia lignaria	LOC117612019	6
